# Supplementary material for: The Dfam community resource of transposable element families, sequence models, and genome annotations
Source: Mob DNA. 2021 Jan 12;12:2. doi: 10.1186/s13100-020-00230-y (PMC7805219; doi:10.1186/s13100-020-00230-y)
Supplement: Supplementary file 3 — Additional file 3. [file 13100_2020_230_MOESM3_ESM.tsv]

full_name	title	description	hyperlink	count	repeatmasker_type	repeatmasker_subtype	repbase_equiv	wicker_equiv	curcio_derbyshire_equiv	piegu_equiv
Accidental	Accidental/spontaneous integration events.
Accidental;Normally_Non-integrating_Virus	Virus families that are more likely the result of spontaneous integration rather than Retrotranposition.			3	Other	DNA_virus
Artifact	Elements often found in cloning vectors that may contaminate sequencing projects.				ARTEFACT
Interspersed_Repeat	A repetitive sequence with copies interspersed throughout an organisms genome.
Interspersed_Repeat;Pseudogene	Duplications of existing genes in an organism.
Interspersed_Repeat;Pseudogene;RNA	Non-translated, small RNA genes often found in high copy number.	Related genes are included			RNA
Interspersed_Repeat;Pseudogene;RNA;rRNA	Copies of a ribosomal RNA (rRNA) gene or pseudogene.			202	rRNA
Interspersed_Repeat;Pseudogene;RNA;scRNA				12	scRNA
Interspersed_Repeat;Pseudogene;RNA;snRNA	Copies of a small nuclear RNA (snRNA) gene or pseudogene.	Small nuclear RNAs include 7SK RNA and the U1 to U13. They are dependent on external promoters and are theferore much less frequently involved in the creation of a SINE		186	snRNA
Interspersed_Repeat;Pseudogene;RNA;tRNA	Copies of a transfer RNA (tRNA) gene or pseudogene.	In mammals, tRNAs copies can occur in relatively large numbers (up to a thousand copies) The boundary between a large number of accidentally retroposed or otherwise duplicated (pseudo)genes and a low copy number SINE (selected on its ability to propagate) is nebulous		647	tRNA
Interspersed_Repeat;Transposable_Element	Families that are the direct result of transposition events.
Interspersed_Repeat;Transposable_Element;Class_II_DNA_Transposition	Elements that do not require an RNA intermediate in their transposition lifecycle.
Interspersed_Repeat;Transposable_Element;Class_II_DNA_Transposition;DNA_Polymerase
Interspersed_Repeat;Transposable_Element;Class_II_DNA_Transposition;DNA_Polymerase;Casposon	Archaeal and bacterial mobile elements at the origin of CRISPR-Cas immunity.	PMID 24884953, 26764427	https://www.ncbi.nlm.nih.gov/pubmed/?term=24884953		DNA	Casposons
Interspersed_Repeat;Transposable_Element;Class_II_DNA_Transposition;DNA_Polymerase;Maverick				268	DNA	Maverick	DNA/Polinton	D/M (Maverick)/M (Maverick)
Interspersed_Repeat;Transposable_Element;Class_II_DNA_Transposition;DNA_Polymerase;Maverick;Maverick-Mavirus		Maverick-Mavirus			DNA	Maverick-Mavirus	DNA/Polinton	D/M (Maverick)/M (Maverick)
Interspersed_Repeat;Transposable_Element;Class_II_DNA_Transposition;Helicase	Circular ssDNA Intermediate.	Circular ssDNA Intermediate			RC		DNA	D/H/H
Interspersed_Repeat;Transposable_Element;Class_II_DNA_Transposition;Helicase;Helitron-1				3821	RC	Helitron	DNA/Helitron	D/H/H (Helitron)	Y2-transposons
Interspersed_Repeat;Transposable_Element;Class_II_DNA_Transposition;Helicase;Helitron-2					RC	Helitron-2	DNA/Helitron	D/H/H (Helitron)	Y2-transposons
Interspersed_Repeat;Transposable_Element;Class_II_DNA_Transposition;Transposase	DNA transposons with terminal inverted repeats ranging from 6 bp to many kb.	Autonomous elements have a DD(E/D) transposase. Most DNA transposons fall in this class. Some non-autonomous elements, hairpin		7619	DNA		DNA	D
Interspersed_Repeat;Transposable_Element;Class_II_DNA_Transposition;Transposase;Academ	Academ superfamily of DNA transposons.	Found in metazoans and fungi, autonomous Academ elements encode a ca 1.5 kb protein containing an XPG exonuclease domain, a Cys8 zinc finger, and a DDE transposase domain unlike those of others. Termini tend to be TAGÃCTA and a 3 bp target site is duplicated.
Interspersed_Repeat;Transposable_Element;Class_II_DNA_Transposition;Transposase;Academ;Academ-1	First described family of Academ DNA transposon.			206	DNA	Academ-1	DNA/Academ	D/T (TIR)	DDE-transposons	DDE-transposons/CutOPasI/Academ
Interspersed_Repeat;Transposable_Element;Class_II_DNA_Transposition;Transposase;Academ;Academ-2	Second described family of Academ DNA transposon.			28	DNA	Academ-2	DNA/Academ	D/T (TIR)	DDE-transposons	DDE-transposons/CutOPasI/Academ
Interspersed_Repeat;Transposable_Element;Class_II_DNA_Transposition;Transposase;Academ;Academ-H	Family of Academ transposons described in rust fungi.			5	DNA	Academ-H	DNA/Academ	D/T (TIR)	DDE-transposons	DDE-transposons/CutOPasI/Academ
Interspersed_Repeat;Transposable_Element;Class_II_DNA_Transposition;Transposase;CACTA	A group of DNA transposons with characteristic CACTAâ¦TAGTG termini.
Interspersed_Repeat;Transposable_Element;Class_II_DNA_Transposition;Transposase;CACTA;CMC	CACTA (EnSpm), Mirage, Chapaev group with related DNA transposons.				DNA	CMC
Interspersed_Repeat;Transposable_Element;Class_II_DNA_Transposition;Transposase;CACTA;CMC;Chapaev_group	Superfamily including Chapaev and Chapaev-3 elements.
Interspersed_Repeat;Transposable_Element;Class_II_DNA_Transposition;Transposase;CACTA;CMC;Chapaev_group;Chapaev	So-far animal-specific elements with a specific DDE transposase.			10	DNA	CMC-Chapaev	DNA/Enspm/Cacta	D/T (TIR)/C (CACTA)	DDE-transposons	DDE-transposons/CutOPasI/CMC
Interspersed_Repeat;Transposable_Element;Class_II_DNA_Transposition;Transposase;CACTA;CMC;Chapaev_group;Chapaev-3	So-far animal-specific elements with a specific DDE transposase.			167	DNA	CMC-Chapaev-3	DNA/Enspm/Cacta	D/T (TIR)/C (CACTA)	DDE-transposons	DDE-transposons/CutOPasI/CMC
Interspersed_Repeat;Transposable_Element;Class_II_DNA_Transposition;Transposase;CACTA;CMC;EnSpm				3301	DNA	CMC-EnSpm	DNA/Enspm/Cacta	D/T (TIR)/C (CACTA)	DDE-transposons	DDE-transposons/CutOPasI/CMC
Interspersed_Repeat;Transposable_Element;Class_II_DNA_Transposition;Transposase;CACTA;CMC;Mirage				3	DNA	CMC-Mirage	DNA/Enspm/Cacta	D/T (TIR)/C (CACTA)	DDE-transposons	DDE-transposons/CutOPasI/CMC
Interspersed_Repeat;Transposable_Element;Class_II_DNA_Transposition;Transposase;CACTA;Transib	Group of DNA transposons at the basis of our adaptive immune system.			16	DNA	CMC-Transib	DNA/Enspm/Cacta	D/T (TIR)/R (Transib)	DDE-transposons	DDE-transposons/CutOPasI/CMC
Interspersed_Repeat;Transposable_Element;Class_II_DNA_Transposition;Transposase;Dada				83	DNA	Dada	DNA/Dada	D/T (TIR)	DDE-transposons	DDE-transposons/CutOPasI/Dada
Interspersed_Repeat;Transposable_Element;Class_II_DNA_Transposition;Transposase;Ginger				24	DNA	Ginger	DNA/Ginger1	D/T (TIR)	DDE-transposons	DDE-transposons
Interspersed_Repeat;Transposable_Element;Class_II_DNA_Transposition;Transposase;Ginger;Ginger-1		Ginger-1		31	DNA	Ginger-1	DNA/Ginger1	D/T (TIR)	DDE-transposons	DDE-transposons
Interspersed_Repeat;Transposable_Element;Class_II_DNA_Transposition;Transposase;Ginger;Ginger-2		Ginger-2		16	DNA	Ginger-2	DNA/Ginger2	D/T (TIR)	DDE-transposons	DDE-transposons
Interspersed_Repeat;Transposable_Element;Class_II_DNA_Transposition;Transposase;IS3EU				1397	DNA	IS3EU	DNA/IS3EU	D		DDE-transposons/CopOPasI/IS3
Interspersed_Repeat;Transposable_Element;Class_II_DNA_Transposition;Transposase;Kolobok				334	DNA	Kolobok
Interspersed_Repeat;Transposable_Element;Class_II_DNA_Transposition;Transposase;Kolobok;Hydra-specific_Branch				3	DNA	Kolobok-Hydra	DNA/Kolobok	D/T (TIR)	DDE-transposons	DDE-transposons/CutOPasI/Kolobok
Interspersed_Repeat;Transposable_Element;Class_II_DNA_Transposition;Transposase;Kolobok;Kolobok-E				2	DNA	Kolobok-E	DNA/KolobokE	D/T (TIR)	DDE-transposons	DDE-transposons/CutOPasI/Kolobok
Interspersed_Repeat;Transposable_Element;Class_II_DNA_Transposition;Transposase;Kolobok;Kolobok-H				2	DNA	Kolobok-H	DNA/	D/T (TIR)	DDE-transposons	DDE-transposons/CutOPasI/Kolobok
Interspersed_Repeat;Transposable_Element;Class_II_DNA_Transposition;Transposase;Kolobok;T2				2663	DNA	Kolobok-T2	DNA/Kolobok	D/T (TIR)	DDE-transposons	DDE-transposons/CutOPasI/Kolobok
Interspersed_Repeat;Transposable_Element;Class_II_DNA_Transposition;Transposase;Merlin				994	DNA	Merlin	DNA/Merlin	D/T (TIR)/E (Merlin)	DDE-transposons	DDE-transposons/CutOPasI/IS1595-Merlin
Interspersed_Repeat;Transposable_Element;Class_II_DNA_Transposition;Transposase;Mutator-like	Mutator-like Element aka MULE.	Mutator-like Element aka MULE			DNA	MULE	DNA/MuDR	D/T (TIR)/M (Mutator)	DDE-transposons	DDE-transposons/CutOPasI/IS256/MuDR/Mutator/Rehavkus
Interspersed_Repeat;Transposable_Element;Class_II_DNA_Transposition;Transposase;Mutator-like;F				1	DNA	MULE-F	DNA/MuDRF	D/T (TIR)/M (Mutator)	DDE-transposons	DDE-transposons/CutOPasI/IS256/MuDR/Mutator/Rehavkus
Interspersed_Repeat;Transposable_Element;Class_II_DNA_Transposition;Transposase;Mutator-like;MuDR				706	DNA	MULE-MuDR	DNA/MuDR	D/T (TIR)/M (Mutator)	DDE-transposons	DDE-transposons/CutOPasI/IS256/MuDR/Mutator/Rehavkus
Interspersed_Repeat;Transposable_Element;Class_II_DNA_Transposition;Transposase;Mutator-like;NOF				62	DNA	MULE-NOF	DNA/MuDR	D/T (TIR)/M (Mutator)	DDE-transposons	DDE-transposons/CutOPasI/IS256/MuDR/Mutator/Rehavkus
Interspersed_Repeat;Transposable_Element;Class_II_DNA_Transposition;Transposase;Mutator-like;Ricksha		Ricksha subclass			DNA	MULE-Ricksha	DNA/MuDR	D/T (TIR)/M (Mutator)	DDE-transposons	DDE-transposons/CutOPasI/IS256/MuDR/Mutator/Rehavkus
Interspersed_Repeat;Transposable_Element;Class_II_DNA_Transposition;Transposase;Novosib				4	DNA	Novosib	DNA/Novosib	D
Interspersed_Repeat;Transposable_Element;Class_II_DNA_Transposition;Transposase;PIF-Harbinger				40	DNA	PIF
Interspersed_Repeat;Transposable_Element;Class_II_DNA_Transposition;Transposase;PIF-Harbinger;HarbS					DNA	PIF-HarbS	DNA/HarbS	D/T (TIR)/H (PIF-Harbinger)	DDE-transposons	DDE-transposons/CutOPasI/IS5/PIF/Harbinger
Interspersed_Repeat;Transposable_Element;Class_II_DNA_Transposition;Transposase;PIF-Harbinger;Harbinger				12968	DNA	PIF-Harbinger	DNA/Harbinger	D/T (TIR)/H (PIF-Harbinger)	DDE-transposons	DDE-transposons/CutOPasI/IS5/PIF/Harbinger
Interspersed_Repeat;Transposable_Element;Class_II_DNA_Transposition;Transposase;PIF-Harbinger;ISL2EU				483	DNA	PIF-ISL2EU	DNA/ISL2EU	D/T (TIR)/H (PIF-Harbinger)	DDE-transposons	DDE-transposons/CutOPasI/IS5/PIF/Harbinger
Interspersed_Repeat;Transposable_Element;Class_II_DNA_Transposition;Transposase;PIF-Harbinger;Spy				7	DNA	PIF-Spy	DNA/Harbinger	D/T (TIR)/H (PIF-Harbinger)	DDE-transposons	DDE-transposons/CutOPasI/IS5/PIF/Harbinger
Interspersed_Repeat;Transposable_Element;Class_II_DNA_Transposition;Transposase;P_Element				1454	DNA	P	DNA/P	D/T (TIR)/P	DDE-transposons	DDE-transposons/CutOPasI/P (?)
Interspersed_Repeat;Transposable_Element;Class_II_DNA_Transposition;Transposase;P_Element;Fungi-specific_Branch				1	DNA	P-Fungi	DNA/P	D/T (TIR)/P	DDE-transposons	DDE-transposons/CutOPasI/P (?)
Interspersed_Repeat;Transposable_Element;Class_II_DNA_Transposition;Transposase;PiggyBac_Group
Interspersed_Repeat;Transposable_Element;Class_II_DNA_Transposition;Transposase;PiggyBac_Group;PiggyBac				1720	DNA	PiggyBac	DNA/piggyBac	D/T (TIR)/B (PiggyBac)	DDE-transposons	DDE-transposons/CutOPasI/ISI380/PiggyBac
Interspersed_Repeat;Transposable_Element;Class_II_DNA_Transposition;Transposase;PiggyBac_Group;PiggyBac-A					DNA	PiggyBac-A	DNA/piggyBacA	D/T (TIR)/B (PiggyBac)	DDE-transposons	DDE-transposons/CutOPasI/ISI380/PiggyBac
Interspersed_Repeat;Transposable_Element;Class_II_DNA_Transposition;Transposase;PiggyBac_Group;PiggyBac-X				15	DNA	PiggyBac-X	DNA/piggyBacX	D/T (TIR)/B (PiggyBac)	DDE-transposons	DDE-transposons/CutOPasI/ISI380/PiggyBac
Interspersed_Repeat;Transposable_Element;Class_II_DNA_Transposition;Transposase;Sola
Interspersed_Repeat;Transposable_Element;Class_II_DNA_Transposition;Transposase;Sola;Sola-1				205	DNA	Sola-1	DNA/Sola1	D/T (TIR)	DDE-transposons	DDE-transposons/CutOPasI/Sola
Interspersed_Repeat;Transposable_Element;Class_II_DNA_Transposition;Transposase;Sola;Sola-2				386	DNA	Sola-2	DNA/Sola2	D/T (TIR)	DDE-transposons	DDE-transposons/CutOPasI/Sola
Interspersed_Repeat;Transposable_Element;Class_II_DNA_Transposition;Transposase;Sola;Sola-3				9	DNA	Sola-3	DNA/Sola3	D/T (TIR)	DDE-transposons	DDE-transposons/CutOPasI/Sola
Interspersed_Repeat;Transposable_Element;Class_II_DNA_Transposition;Transposase;Tc1-Mariner				257	DNA	TcMar	DNA/Mariner	D/T (TIR)/T (Tc1-Mariner)	DDE-transposons	DDE-transposons/CutOPasI/ITM (IS630/Tc1/Mariner)/Zator
Interspersed_Repeat;Transposable_Element;Class_II_DNA_Transposition;Transposase;Tc1-Mariner;Ant1	A group of DNA transposons so far limited to fungi.				DNA	TcMar-Ant1	DNA/Mariner	D/T (TIR)/T (Tc1-Mariner)	DDE-transposons	DDE-transposons/CutOPasI/ITM (IS630/Tc1/Mariner)/Zator
Interspersed_Repeat;Transposable_Element;Class_II_DNA_Transposition;Transposase;Tc1-Mariner;Cweed					DNA	TcMar-Cweed	DNA/Mariner	D/T (TIR)/T (Tc1-Mariner)	DDE-transposons	DDE-transposons/CutOPasI/ITM (IS630/Tc1/Mariner)/Zator
Interspersed_Repeat;Transposable_Element;Class_II_DNA_Transposition;Transposase;Tc1-Mariner;Gizmo					DNA	TcMar-Gizmo	DNA/Mariner	D/T (TIR)/T (Tc1-Mariner)	DDE-transposons	DDE-transposons/CutOPasI/ITM (IS630/Tc1/Mariner)/Zator
Interspersed_Repeat;Transposable_Element;Class_II_DNA_Transposition;Transposase;Tc1-Mariner;IS885		TcMar-IS885		1	DNA	TcMar-IS885	DNA/Mariner	D/T (TIR)/T (Tc1-Mariner)	DDE-transposons	DDE-transposons/CutOPasI/ITM (IS630/Tc1/Mariner)/Zator
Interspersed_Repeat;Transposable_Element;Class_II_DNA_Transposition;Transposase;Tc1-Mariner;ISRm11				874	DNA	TcMar-ISRm11	DNA/Mariner	D/T (TIR)/T (Tc1-Mariner)	DDE-transposons	DDE-transposons/CutOPasI/ITM (IS630/Tc1/Mariner)/Zator
Interspersed_Repeat;Transposable_Element;Class_II_DNA_Transposition;Transposase;Tc1-Mariner;Mariner				648	DNA	TcMar-Mariner	DNA/Mariner	D/T (TIR)/T (Tc1-Mariner)	DDE-transposons	DDE-transposons/CutOPasI/ITM (IS630/Tc1/Mariner)/Zator
Interspersed_Repeat;Transposable_Element;Class_II_DNA_Transposition;Transposase;Tc1-Mariner;Mogwai					DNA	TcMar-Mogwai	DNA/Mariner	D/T (TIR)/T (Tc1-Mariner)	DDE-transposons	DDE-transposons/CutOPasI/ITM (IS630/Tc1/Mariner)/Zator
Interspersed_Repeat;Transposable_Element;Class_II_DNA_Transposition;Transposase;Tc1-Mariner;Sagan				3	DNA	TcMar-Sagan	DNA/Mariner	D/T (TIR)/T (Tc1-Mariner)	DDE-transposons	DDE-transposons/CutOPasI/ITM (IS630/Tc1/Mariner)/Zator
Interspersed_Repeat;Transposable_Element;Class_II_DNA_Transposition;Transposase;Tc1-Mariner;Stowaway				3	DNA	TcMar-Stowaway	DNA/Mariner	D/T (TIR)/T (Tc1-Mariner)	DDE-transposons	DDE-transposons/CutOPasI/ITM (IS630/Tc1/Mariner)/Zator
Interspersed_Repeat;Transposable_Element;Class_II_DNA_Transposition;Transposase;Tc1-Mariner;Tc1				12808	DNA	TcMar-Tc1	DNA/Mariner	D/T (TIR)/T (Tc1-Mariner)	DDE-transposons	DDE-transposons/CutOPasI/ITM (IS630/Tc1/Mariner)/Zator
Interspersed_Repeat;Transposable_Element;Class_II_DNA_Transposition;Transposase;Tc1-Mariner;Tc2-group	Containing the sister clades of Tc2, Pogo, Fot1, and Tigger DNA transposons.
Interspersed_Repeat;Transposable_Element;Class_II_DNA_Transposition;Transposase;Tc1-Mariner;Tc2-group;Fot1				245	DNA	TcMar-Fot1	DNA/Mariner	D/T (TIR)/T (Tc1-Mariner)	DDE-transposons	DDE-transposons/CutOPasI/ITM (IS630/Tc1/Mariner)/Zator
Interspersed_Repeat;Transposable_Element;Class_II_DNA_Transposition;Transposase;Tc1-Mariner;Tc2-group;Pogo				125	DNA	TcMar-Pogo	DNA/Mariner	D/T (TIR)/T (Tc1-Mariner)	DDE-transposons	DDE-transposons/CutOPasI/ITM (IS630/Tc1/Mariner)/Zator
Interspersed_Repeat;Transposable_Element;Class_II_DNA_Transposition;Transposase;Tc1-Mariner;Tc2-group;Tc2				1756	DNA	TcMar-Tc2	DNA/Mariner	D/T (TIR)/T (Tc1-Mariner)	DDE-transposons	DDE-transposons/CutOPasI/ITM (IS630/Tc1/Mariner)/Zator
Interspersed_Repeat;Transposable_Element;Class_II_DNA_Transposition;Transposase;Tc1-Mariner;Tc2-group;Tigger	So far animal-specific mariner-like elements with the mammalian Tigger1 as type specimen.			3457	DNA	TcMar-Tigger	DNA/Mariner	D/T (TIR)/T (Tc1-Mariner)	DDE-transposons	DDE-transposons/CutOPasI/ITM (IS630/Tc1/Mariner)/Zator
Interspersed_Repeat;Transposable_Element;Class_II_DNA_Transposition;Transposase;Tc1-Mariner;Tc4				9	DNA	TcMar-Tc4	DNA/Mariner	D/T (TIR)/T (Tc1-Mariner)	DDE-transposons	DDE-transposons/CutOPasI/ITM (IS630/Tc1/Mariner)/Zator
Interspersed_Repeat;Transposable_Element;Class_II_DNA_Transposition;Transposase;Tc1-Mariner;m44					DNA	TcMar-m44	DNA/Mariner	D/T (TIR)/T (Tc1-Mariner)	DDE-transposons	DDE-transposons/CutOPasI/ITM (IS630/Tc1/Mariner)/Zator
Interspersed_Repeat;Transposable_Element;Class_II_DNA_Transposition;Transposase;Zator				140	DNA	Zator	DNA/Zator	D		DDE-transposons/CutOPasI/ITM (IS630/Tc1/Mariner)/Zator
Interspersed_Repeat;Transposable_Element;Class_II_DNA_Transposition;Transposase;Zisupton				734	DNA	Zisupton	DNA/Zisupton	D		Zisupton
Interspersed_Repeat;Transposable_Element;Class_II_DNA_Transposition;Transposase;hAT	hobo Activator Tam3 Elements.	hobo Activator Tam3 Elements		2980	DNA	hAT	DNA/hAT	D/T (TIR)/A (hAT)	DDE-transposons	DDE-transposons/CutOPasI/hAT
Interspersed_Repeat;Transposable_Element;Class_II_DNA_Transposition;Transposase;hAT;Activator	A large class in plants and animals named after the maize element.			21147	DNA	hAT-Ac	DNA/hAT	D/T (TIR)/A (hAT)	DDE-transposons	DDE-transposons/CutOPasI/hAT
Interspersed_Repeat;Transposable_Element;Class_II_DNA_Transposition;Transposase;hAT;Blackjack	A group of hAT transposons possibly closest to Charlie elements.			1975	DNA	hAT-Blackjack	DNA/hAT	D/T (TIR)/A (hAT)	DDE-transposons	DDE-transposons/CutOPasI/hAT
Interspersed_Repeat;Transposable_Element;Class_II_DNA_Transposition;Transposase;hAT;Charlie	Mostly animal-specific hAT transposons with the mammalian Charlie1 as type specimen.			12800	DNA	hAT-Charlie	DNA/hAT	D/T (TIR)/A (hAT)	DDE-transposons	DDE-transposons/CutOPasI/hAT
Interspersed_Repeat;Transposable_Element;Class_II_DNA_Transposition;Transposase;hAT;Pegasus				1	DNA	hAT-Pegasus	DNA/hAT	D/T (TIR)/A (hAT)	DDE-transposons	DDE-transposons/CutOPasI/hAT
Interspersed_Repeat;Transposable_Element;Class_II_DNA_Transposition;Transposase;hAT;Restless					DNA	hAT-Restless	DNA/hAT	D/T (TIR)/A (hAT)	DDE-transposons	DDE-transposons/CutOPasI/hAT
Interspersed_Repeat;Transposable_Element;Class_II_DNA_Transposition;Transposase;hAT;Tag1				400	DNA	hAT-Tag1	DNA/hAT	D/T (TIR)/A (hAT)	DDE-transposons	DDE-transposons/CutOPasI/hAT
Interspersed_Repeat;Transposable_Element;Class_II_DNA_Transposition;Transposase;hAT;Tip100	Widespread class of hAT elements, including the Arthur and Zaphod elements in ancient mammals.			10118	DNA	hAT-Tip100	DNA/hAT	D/T (TIR)/A (hAT)	DDE-transposons	DDE-transposons/CutOPasI/hAT
Interspersed_Repeat;Transposable_Element;Class_II_DNA_Transposition;Transposase;hAT;hAT1					DNA	hAT-hAT1	DNA/hAT1	D/T (TIR)/A (hAT)	DDE-transposons	DDE-transposons/CutOPasI/hAT
Interspersed_Repeat;Transposable_Element;Class_II_DNA_Transposition;Transposase;hAT;hAT19				283	DNA	hAT-hAT19	DNA/hAT19	D/T (TIR)/A (hAT)	DDE-transposons	DDE-transposons/CutOPasI/hAT
Interspersed_Repeat;Transposable_Element;Class_II_DNA_Transposition;Transposase;hAT;hAT5				732	DNA	hAT-hAT5	DNA/hAT5	D/T (TIR)/A (hAT)	DDE-transposons	DDE-transposons/CutOPasI/hAT
Interspersed_Repeat;Transposable_Element;Class_II_DNA_Transposition;Transposase;hAT;hAT6				344	DNA	hAT-hAT6	DNA/hATa	D/T (TIR)/A (hAT)	DDE-transposons	DDE-transposons/CutOPasI/hAT
Interspersed_Repeat;Transposable_Element;Class_II_DNA_Transposition;Transposase;hAT;hATm				21	DNA	hAT-hATm	DNA/hATm	D/T (TIR)/A (hAT)	DDE-transposons	DDE-transposons/CutOPasI/hAT
Interspersed_Repeat;Transposable_Element;Class_II_DNA_Transposition;Transposase;hAT;hATw				9	DNA	hAT-hATw	DNA/hATw	D/T (TIR)/A (hAT)	DDE-transposons	DDE-transposons/CutOPasI/hAT
Interspersed_Repeat;Transposable_Element;Class_II_DNA_Transposition;Transposase;hAT;hATx				6	DNA	hAT-hATx	DNA/hATx	D/T (TIR)/A (hAT)	DDE-transposons	DDE-transposons/CutOPasI/hAT
Interspersed_Repeat;Transposable_Element;Class_II_DNA_Transposition;Transposase;hAT;hobo				150	DNA	hAT-hobo	DNA/hAT	D/T (TIR)/A (hAT)	DDE-transposons	DDE-transposons/CutOPasI/hAT
Interspersed_Repeat;Transposable_Element;Class_II_DNA_Transposition;Tyrosine_Recombinase
Interspersed_Repeat;Transposable_Element;Class_II_DNA_Transposition;Tyrosine_Recombinase;Crypton				26	DNA	Crypton	DNA/Crypton	D/Y (Crypton)/C (Crypton)	Y1-transposons
Interspersed_Repeat;Transposable_Element;Class_II_DNA_Transposition;Tyrosine_Recombinase;Crypton;Crypton-A				956	DNA	Crypton-A	DNA/CryptonA	D/Y (Crypton)/C (Crypton)	Y1-transposons
Interspersed_Repeat;Transposable_Element;Class_II_DNA_Transposition;Tyrosine_Recombinase;Crypton;Crypton-C				1	DNA	Crypton-C	DNA/CryptonC	D/Y (Crypton)/C (Crypton)	Y1-transposons
Interspersed_Repeat;Transposable_Element;Class_II_DNA_Transposition;Tyrosine_Recombinase;Crypton;Crypton-F				1	DNA	Crypton-F	DNA/CryptonF	D/Y (Crypton)/C (Crypton)	Y1-transposons
Interspersed_Repeat;Transposable_Element;Class_II_DNA_Transposition;Tyrosine_Recombinase;Crypton;Crypton-H				23	DNA	Crypton-H	DNA/CryptonH	D/Y (Crypton)/C (Crypton)	Y1-transposons
Interspersed_Repeat;Transposable_Element;Class_II_DNA_Transposition;Tyrosine_Recombinase;Crypton;Crypton-I					DNA	Crypton-I	DNA/CryptonI	D/Y (Crypton)/C (Crypton)	Y1-transposons
Interspersed_Repeat;Transposable_Element;Class_II_DNA_Transposition;Tyrosine_Recombinase;Crypton;Crypton-R					DNA	Crypton-R	DNA/CryptonR	D/Y (Crypton)/C (Crypton)	Y1-transposons
Interspersed_Repeat;Transposable_Element;Class_II_DNA_Transposition;Tyrosine_Recombinase;Crypton;Crypton-S				8	DNA	Crypton-S	DNA/CryptonS	D/Y (Crypton)/C (Crypton)	Y1-transposons
Interspersed_Repeat;Transposable_Element;Class_II_DNA_Transposition;Tyrosine_Recombinase;Crypton;Crypton-V				363	DNA	Crypton-V	DNA/CryptonV	D/Y (Crypton)/C (Crypton)	Y1-transposons
Interspersed_Repeat;Transposable_Element;Class_II_DNA_Transposition;Tyrosine_Recombinase;Crypton;Crypton-X					DNA	Crypton-X	DNA/CryptonX	D/Y (Crypton)/C (Crypton)	Y1-transposons
Interspersed_Repeat;Transposable_Element;Class_I_Retrotransposition	Elements that require an RNA intermediate in their transposition lifecycle.
Interspersed_Repeat;Transposable_Element;Class_I_Retrotransposition;LINE	Long Interspersed Nuclear Element.		https://en.wikipedia.org/wiki/Long_interspersed_nuclear_element	223	LINE		non-LTR/	R/I (LINE)	TP-retrotransposons
Interspersed_Repeat;Transposable_Element;Class_I_Retrotransposition;LINE;Group-I	Based on reverse transcriptase phylogeny, an outlier group containing the Ambal, CRE and Odin LINE elements.
Interspersed_Repeat;Transposable_Element;Class_I_Retrotransposition;LINE;Group-I;Ambal	A group of LINE so far specific to Diatoms.			1	LINE	CRE-Ambal	non-LTR/Ambal	R/I (LINE)	TP-retrotransposons
Interspersed_Repeat;Transposable_Element;Class_I_Retrotransposition;LINE;Group-I;CRE				1	LINE	CRE	non-LTR/CRE	R/I (LINE)	TP-retrotransposons
Interspersed_Repeat;Transposable_Element;Class_I_Retrotransposition;LINE;Group-I;CRE;CRE-1					LINE	CRE-1	non-LTR/CRE	R/I (LINE)	TP-retrotransposons
Interspersed_Repeat;Transposable_Element;Class_I_Retrotransposition;LINE;Group-I;CRE;CRE-2					LINE	CRE-2	non-LTR/CRE	R/I (LINE)	TP-retrotransposons
Interspersed_Repeat;Transposable_Element;Class_I_Retrotransposition;LINE;Group-I;Odin				1	LINE	CRE-Odin	non-LTR/-	R/I (LINE)	TP-retrotransposons
Interspersed_Repeat;Transposable_Element;Class_I_Retrotransposition;LINE;Group-II	The bulk of the LINE elements.
Interspersed_Repeat;Transposable_Element;Class_I_Retrotransposition;LINE;Group-II;Genie					LINE	Genie	non-LTR/-	R/I (LINE)	TP-retrotransposons
Interspersed_Repeat;Transposable_Element;Class_I_Retrotransposition;LINE;Group-II;Group-1	Containing the sister classes of Proto-1, L1-like, R2-like, and R4-like LINE elements.
Interspersed_Repeat;Transposable_Element;Class_I_Retrotransposition;LINE;Group-II;Group-1;L1-like	Containing the sister classes of DRE, L1, Tx1, and Zorro LINE elements.
Interspersed_Repeat;Transposable_Element;Class_I_Retrotransposition;LINE;Group-II;Group-1;L1-like;DRE					LINE	L1-DRE	non-LTR/	R/I (LINE)/L (L1)	TP-retrotransposons
Interspersed_Repeat;Transposable_Element;Class_I_Retrotransposition;LINE;Group-II;Group-1;L1-like;L1-group	Containing the closely related L1 and Tx1 LINE elements.
Interspersed_Repeat;Transposable_Element;Class_I_Retrotransposition;LINE;Group-II;Group-1;L1-like;L1-group;L1	A large group of LINE elements with mammalian LINE-1 (L1) as type specimen.			10203	LINE	L1	non-LTR/L1	R/I (LINE)/L (L1)	TP-retrotransposons
Interspersed_Repeat;Transposable_Element;Class_I_Retrotransposition;LINE;Group-II;Group-1;L1-like;L1-group;Tx1				950	LINE	L1-Tx1	non-LTR/Tx1	R/I (LINE)/L (L1)	TP-retrotransposons
Interspersed_Repeat;Transposable_Element;Class_I_Retrotransposition;LINE;Group-II;Group-1;L1-like;Zorro					LINE	L1-Zorro	non-LTR/	R/I (LINE)/L (L1)	TP-retrotransposons
Interspersed_Repeat;Transposable_Element;Class_I_Retrotransposition;LINE;Group-II;Group-1;Proto-1					LINE	Proto1	non-LTR/Proto1	R/I (LINE)	TP-retrotransposons
Interspersed_Repeat;Transposable_Element;Class_I_Retrotransposition;LINE;Group-II;Group-1;R2-like	Containing the sister clades of R2, Hero and NeSL LINEs.
Interspersed_Repeat;Transposable_Element;Class_I_Retrotransposition;LINE;Group-II;Group-1;R2-like;Hero				268	LINE	R2-Hero	non-LTR/Hero	R/I (LINE)	TP-retrotransposons
Interspersed_Repeat;Transposable_Element;Class_I_Retrotransposition;LINE;Group-II;Group-1;R2-like;NeSL				76	LINE	R2-NeSL	non-LTR/NeSL	R/I (LINE)	TP-retrotransposons
Interspersed_Repeat;Transposable_Element;Class_I_Retrotransposition;LINE;Group-II;Group-1;R2-like;R2				50	LINE	R2	non-LTR/R2	R/I (LINE)	TP-retrotransposons
Interspersed_Repeat;Transposable_Element;Class_I_Retrotransposition;LINE;Group-II;Group-1;R4-like	Containing the sister clades of Deceiver, Dong-R4, and Dualen LINE elements.
Interspersed_Repeat;Transposable_Element;Class_I_Retrotransposition;LINE;Group-II;Group-1;R4-like;Deceiver				1	LINE	Deceiver	non-LTR/-	R/I (LINE)	TP-retrotransposons
Interspersed_Repeat;Transposable_Element;Class_I_Retrotransposition;LINE;Group-II;Group-1;R4-like;Dong-R4				703	LINE	Dong-R4	non-LTR/R4	R/I (LINE)	TP-retrotransposons
Interspersed_Repeat;Transposable_Element;Class_I_Retrotransposition;LINE;Group-II;Group-1;R4-like;Dualen					LINE	Dualen	non-LTR/RandI/Dualen	R/I (LINE)	TP-retrotransposons
Interspersed_Repeat;Transposable_Element;Class_I_Retrotransposition;LINE;Group-II;Group-2	Containing the sister classes of Proto-2, R1-like, and RTE-like LINE elements.
Interspersed_Repeat;Transposable_Element;Class_I_Retrotransposition;LINE;Group-II;Group-2;Proto-2				100	LINE	Proto2	non-LTR/Proto2	R/I (LINE)	TP-retrotransposons
Interspersed_Repeat;Transposable_Element;Class_I_Retrotransposition;LINE;Group-II;Group-2;R1-like	Containing Tad1, CR1-related and R1-related LINEs.
Interspersed_Repeat;Transposable_Element;Class_I_Retrotransposition;LINE;Group-II;Group-2;R1-like;CR1-group	Containing the sister classes of CR1, L2 and Rex-Babar LINEs.
Interspersed_Repeat;Transposable_Element;Class_I_Retrotransposition;LINE;Group-II;Group-2;R1-like;CR1-group;CR1	A large group of LINE elements with Chicken Repeat 1 (CR1) as type specimen.			13090	LINE	CR1	non-LTR/CR1	R/I (LINE)	TP-retrotransposons
Interspersed_Repeat;Transposable_Element;Class_I_Retrotransposition;LINE;Group-II;Group-2;R1-like;CR1-group;CR1;Zenon				82	LINE	CR1-Zenon	non-LTR/CR1	R/I (LINE)	TP-retrotransposons
Interspersed_Repeat;Transposable_Element;Class_I_Retrotransposition;LINE;Group-II;Group-2;R1-like;CR1-group;L2-group	A large group of L2-like elements that can still need to be subclassified.
Interspersed_Repeat;Transposable_Element;Class_I_Retrotransposition;LINE;Group-II;Group-2;R1-like;CR1-group;L2-group;L2	A large group of LINE elements with mammalian LINE-2 (L2) as type specimen.			13404	LINE	L2	non-LTR/L2	R/I (LINE)	TP-retrotransposons
Interspersed_Repeat;Transposable_Element;Class_I_Retrotransposition;LINE;Group-II;Group-2;R1-like;CR1-group;Rex-Babar				6506	LINE	Rex-Babar	non-LTR/Rex1	R/I (LINE)	TP-retrotransposons
Interspersed_Repeat;Transposable_Element;Class_I_Retrotransposition;LINE;Group-II;Group-2;R1-like;R1-group	Containing the I, Jockey, LOA and R1 LINEs.
Interspersed_Repeat;Transposable_Element;Class_I_Retrotransposition;LINE;Group-II;Group-2;R1-like;R1-group;I-group	Containing the sister classes of I and Jockey LINE elements.
Interspersed_Repeat;Transposable_Element;Class_I_Retrotransposition;LINE;Group-II;Group-2;R1-like;R1-group;I-group;I				703	LINE	I	non-LTR/I + Nimb	R/I (LINE)/I	TP-retrotransposons
Interspersed_Repeat;Transposable_Element;Class_I_Retrotransposition;LINE;Group-II;Group-2;R1-like;R1-group;I-group;Jockey				359	LINE	I-Jockey	non-LTR/Jockey	R/I (LINE)/J (Jockey)	TP-retrotransposons
Interspersed_Repeat;Transposable_Element;Class_I_Retrotransposition;LINE;Group-II;Group-2;R1-like;R1-group;R1-subgroup	Containing the closely related LOA and R1 LINEs.
Interspersed_Repeat;Transposable_Element;Class_I_Retrotransposition;LINE;Group-II;Group-2;R1-like;R1-group;R1-subgroup;LOA				13	LINE	R1-LOA	non-LTR/Loa	R/I (LINE)	TP-retrotransposons
Interspersed_Repeat;Transposable_Element;Class_I_Retrotransposition;LINE;Group-II;Group-2;R1-like;R1-group;R1-subgroup;R1				67	LINE	R1	non-LTR/R1	R/I (LINE)	TP-retrotransposons
Interspersed_Repeat;Transposable_Element;Class_I_Retrotransposition;LINE;Group-II;Group-2;R1-like;Tad1				10	LINE	Tad1	non-LTR/Tad1	R/I (LINE)	TP-retrotransposons
Interspersed_Repeat;Transposable_Element;Class_I_Retrotransposition;LINE;Group-II;Group-2;RTE-like				63	LINE	RTE	non-LTR/RTE	R/I (LINE)	TP-retrotransposons
Interspersed_Repeat;Transposable_Element;Class_I_Retrotransposition;LINE;Group-II;Group-2;RTE-like;ORTE					LINE	RTE-ORTE	non-LTR/RTE	R/I (LINE)/T (RTE)	TP-retrotransposons
Interspersed_Repeat;Transposable_Element;Class_I_Retrotransposition;LINE;Group-II;Group-2;RTE-like;RTE-group
Interspersed_Repeat;Transposable_Element;Class_I_Retrotransposition;LINE;Group-II;Group-2;RTE-like;RTE-group;BovB	A subgoup of RTE elements with the bovine BovB as the type specimen.			3487	LINE	RTE-BovB	non-LTR/RTE (and 1 RTETP)	R/I (LINE)/T (RTE)	TP-retrotransposons
Interspersed_Repeat;Transposable_Element;Class_I_Retrotransposition;LINE;Group-II;Group-2;RTE-like;RTE-group;RTE				158	LINE	RTE-RTE	non-LTR/RTE	R/I (LINE)/T (RTE)	TP-retrotransposons
Interspersed_Repeat;Transposable_Element;Class_I_Retrotransposition;LINE;Group-II;Group-2;RTE-like;RTE-group;RTE-X				1078	LINE	RTE-X	non-LTR/RTEX	R/I (LINE)/T (RTE)	TP-retrotransposons
Interspersed_Repeat;Transposable_Element;Class_I_Retrotransposition;LINE-dependent_Retroposon
Interspersed_Repeat;Transposable_Element;Class_I_Retrotransposition;LINE-dependent_Retroposon;Lacking_Small_RNA_pol_III_Promoter				182	Retroposon		non-LTR	R
Interspersed_Repeat;Transposable_Element;Class_I_Retrotransposition;LINE-dependent_Retroposon;Lacking_Small_RNA_pol_III_Promoter;I-derived	Nonautonomous retroposons derived from I-type LINEs.				Retroposon	I-derived	SINE	R/S (SINE)
Interspersed_Repeat;Transposable_Element;Class_I_Retrotransposition;LINE-dependent_Retroposon;Lacking_Small_RNA_pol_III_Promoter;L1-dependent	A retroposon mobilized by an L1-type LINE.			72	Retroposon	L1-dep	non-LTR	R
Interspersed_Repeat;Transposable_Element;Class_I_Retrotransposition;LINE-dependent_Retroposon;Lacking_Small_RNA_pol_III_Promoter;L1-dependent;SVA				7	Retroposon	SVA	non-LTR	R
Interspersed_Repeat;Transposable_Element;Class_I_Retrotransposition;LINE-dependent_Retroposon;Lacking_Small_RNA_pol_III_Promoter;L1-derived	Nonautonomous retroposons derived from L1-type LINEs.				Retroposon	L1-derived	SINE	R/S (SINE)
Interspersed_Repeat;Transposable_Element;Class_I_Retrotransposition;LINE-dependent_Retroposon;Lacking_Small_RNA_pol_III_Promoter;L2-derived	Nonautonomous retroposons derived from L2-type LINEs.			32	Retroposon	L2-derived	SINE	R/S (SINE)
Interspersed_Repeat;Transposable_Element;Class_I_Retrotransposition;LINE-dependent_Retroposon;Lacking_Small_RNA_pol_III_Promoter;R4-derived	Nonautonomous retroposons derived from R4-type LINEs.				Retroposon	R4-derived	SINE	R/S (SINE)
Interspersed_Repeat;Transposable_Element;Class_I_Retrotransposition;LINE-dependent_Retroposon;Lacking_Small_RNA_pol_III_Promoter;RTE-derived	Nonautonomous retroposons derived from RTE-type LINEs.				Retroposon	RTE-derived	non-LTR	R
Interspersed_Repeat;Transposable_Element;Class_I_Retrotransposition;LINE-dependent_Retroposon;SINE	Short LINE-dependent retroposons with an internal (usually pol III) promoter.	The median length of described SINEs is ca. 250 bp Â±130 bp SD. The canonical SINE has a tRNA 5' end with the internal promoter, a core of unknown function shared with multiple other SINE families, a 3' end identical to that of the LINE responsible for its mobility, and a simple repeat tail. A few SINEs have a LINE-derived internal pol II promoter, and many lack either or both the core and LINE-d…	https://en.wikipedia.org/wiki/Retrotransposon#SINEs	503	SINE		SINE	R/S (SINE)
Interspersed_Repeat;Transposable_Element;Class_I_Retrotransposition;LINE-dependent_Retroposon;SINE;5S-RNA_Promoter	SINEs with an internal promoter derived from 5S RNA.			76	SINE	5S	SINE/SINE3	R/S (SINE)/S (5S)
Interspersed_Repeat;Transposable_Element;Class_I_Retrotransposition;LINE-dependent_Retroposon;SINE;5S-RNA_Promoter;Deu-core	Animal-wide conserved SINE central region, with the core of the ancient AmnSINE1 as type specimen.
Interspersed_Repeat;Transposable_Element;Class_I_Retrotransposition;LINE-dependent_Retroposon;SINE;5S-RNA_Promoter;Deu-core;L2-end	SINE with a 3' end derived from a L2-type LINE.			326	SINE	5S-Deu-L2	SINE/SINE3	R/S (SINE)/S (5S)
Interspersed_Repeat;Transposable_Element;Class_I_Retrotransposition;LINE-dependent_Retroposon;SINE;5S-RNA_Promoter;Deu-core;Unknown_LINE-dependent					SINE	5S-Deu	SINE/SINE3	R/S (SINE)/S (5S)
Interspersed_Repeat;Transposable_Element;Class_I_Retrotransposition;LINE-dependent_Retroposon;SINE;5S-RNA_Promoter;MIR-core	SINE with a conserved central core region originally described for MIR.
Interspersed_Repeat;Transposable_Element;Class_I_Retrotransposition;LINE-dependent_Retroposon;SINE;5S-RNA_Promoter;MIR-core;RTE-end	SINE with a 3' end derived from an RTE-type LINE.			24	SINE	5S-Core-RTE	SINE/SINE3	R/S (SINE)/S (5S)
Interspersed_Repeat;Transposable_Element;Class_I_Retrotransposition;LINE-dependent_Retroposon;SINE;5S-RNA_Promoter;No_or_Unknown_Core	SINEs lacking a central region or with central region yet unrelated to that of other SINEs.
Interspersed_Repeat;Transposable_Element;Class_I_Retrotransposition;LINE-dependent_Retroposon;SINE;5S-RNA_Promoter;No_or_Unknown_Core;RTE-end	SINE with a 3' end derived from an RTE-type LINE.				SINE	5S-RTE
Interspersed_Repeat;Transposable_Element;Class_I_Retrotransposition;LINE-dependent_Retroposon;SINE;5S-RNA_Promoter;Sauria-core	Conserved central region so far limited to squamate SINEs.
Interspersed_Repeat;Transposable_Element;Class_I_Retrotransposition;LINE-dependent_Retroposon;SINE;5S-RNA_Promoter;Sauria-core;RTE-end	SINE with a 3' end derived from an RTE-type LINE.				SINE	5S-Sauria-RTE	SINE/SINE3	R/S (SINE)/S (5S)
Interspersed_Repeat;Transposable_Element;Class_I_Retrotransposition;LINE-dependent_Retroposon;SINE;7SL-RNA_Promoter	SINEs with an internal promoter derived from 7SL RNA.			4	SINE	7SL	SINE/SINE1	R/S (SINE)/L (7SL)
Interspersed_Repeat;Transposable_Element;Class_I_Retrotransposition;LINE-dependent_Retroposon;SINE;7SL-RNA_Promoter;No-core	SINEs lacking a central region.
Interspersed_Repeat;Transposable_Element;Class_I_Retrotransposition;LINE-dependent_Retroposon;SINE;7SL-RNA_Promoter;No-core;L1-dependent	A retroposon mobilized by an L1-type LINE.
Interspersed_Repeat;Transposable_Element;Class_I_Retrotransposition;LINE-dependent_Retroposon;SINE;7SL-RNA_Promoter;No-core;L1-dependent;Alu	A SINE family specific to primates and rodents.			631	SINE	Alu	SINE/SINE1	R/S (SINE)/L (7SL)
Interspersed_Repeat;Transposable_Element;Class_I_Retrotransposition;LINE-dependent_Retroposon;SINE;U-RNA_Promoter	SINEs with an internal promoter derived from a spliceosomal U-RNA.
Interspersed_Repeat;Transposable_Element;Class_I_Retrotransposition;LINE-dependent_Retroposon;SINE;U-RNA_Promoter;No_or_Unknown_Core	SINEs lacking a central region or with central region yet unrelated to that of other SINEs.
Interspersed_Repeat;Transposable_Element;Class_I_Retrotransposition;LINE-dependent_Retroposon;SINE;U-RNA_Promoter;No_or_Unknown_Core;Unknown_LINE-dependent				62	SINE	U	SINE/SINEU	R/S (SINE)
Interspersed_Repeat;Transposable_Element;Class_I_Retrotransposition;LINE-dependent_Retroposon;SINE;Unknown_Promoter
Interspersed_Repeat;Transposable_Element;Class_I_Retrotransposition;LINE-dependent_Retroposon;SINE;Unknown_Promoter;Ceph-core	Containing a SINE core originally discovered in Cephalopod SINEs.
Interspersed_Repeat;Transposable_Element;Class_I_Retrotransposition;LINE-dependent_Retroposon;SINE;Unknown_Promoter;Ceph-core;RTE-end	SINE with a 3' end derived from an RTE-type LINE.				SINE	Ceph	SINE	R/S (SINE)
Interspersed_Repeat;Transposable_Element;Class_I_Retrotransposition;LINE-dependent_Retroposon;SINE;Unknown_Promoter;MIR-core	SINE with a conserved central core region originally described for MIR.
Interspersed_Repeat;Transposable_Element;Class_I_Retrotransposition;LINE-dependent_Retroposon;SINE;Unknown_Promoter;MIR-core;RTE-end	SINE with a 3' end derived from an RTE-type LINE.				SINE	Core-RTE	SINE	R/S (SINE)
Interspersed_Repeat;Transposable_Element;Class_I_Retrotransposition;LINE-dependent_Retroposon;SINE;Unknown_Promoter;MIR-core;Unknown_LINE-dependent					SINE	Core	SINE	R/S (SINE)
Interspersed_Repeat;Transposable_Element;Class_I_Retrotransposition;LINE-dependent_Retroposon;SINE;tRNA_Promoter	SINEs with an internal promoter derived from a tRNA.
Interspersed_Repeat;Transposable_Element;Class_I_Retrotransposition;LINE-dependent_Retroposon;SINE;tRNA_Promoter;Ceph-core	Containing a SINE core originally discovered in Cephalopod SINEs.
Interspersed_Repeat;Transposable_Element;Class_I_Retrotransposition;LINE-dependent_Retroposon;SINE;tRNA_Promoter;Ceph-core;RTE-end	SINE with a 3' end derived from an RTE-type LINE.				SINE	tRNA-Ceph-RTE	SINE/SINE2	R/S (SINE)/T (tRNA)
Interspersed_Repeat;Transposable_Element;Class_I_Retrotransposition;LINE-dependent_Retroposon;SINE;tRNA_Promoter;Ceph-core;Unknown_LINE-dependent					SINE	tRNA-Ceph	SINE/SINE2	R/S (SINE)/T (tRNA)
Interspersed_Repeat;Transposable_Element;Class_I_Retrotransposition;LINE-dependent_Retroposon;SINE;tRNA_Promoter;Deu-core	Animal-wide conserved SINE central region, with the core of the ancient AmnSINE1 as type specimen.
Interspersed_Repeat;Transposable_Element;Class_I_Retrotransposition;LINE-dependent_Retroposon;SINE;tRNA_Promoter;Deu-core;CR1-end	SINE with a 3' end derived from a CR1-type LINE.			1	SINE	tRNA-Deu-CR1	SINE/SINE2	R/S (SINE)/T (tRNA)
Interspersed_Repeat;Transposable_Element;Class_I_Retrotransposition;LINE-dependent_Retroposon;SINE;tRNA_Promoter;Deu-core;I-end	SINE with a 3' end derived from a I-type LINE.			4	SINE	tRNA-Deu-I
Interspersed_Repeat;Transposable_Element;Class_I_Retrotransposition;LINE-dependent_Retroposon;SINE;tRNA_Promoter;Deu-core;L2-end	SINE with a 3' end derived from a L2-type LINE.			150	SINE	tRNA-Deu-L2	SINE/SINE2	R/S (SINE)/T (tRNA)
Interspersed_Repeat;Transposable_Element;Class_I_Retrotransposition;LINE-dependent_Retroposon;SINE;tRNA_Promoter;Deu-core;RTE-end	SINE with a 3' end derived from an RTE-type LINE.			9	SINE	tRNA-Deu-RTE
Interspersed_Repeat;Transposable_Element;Class_I_Retrotransposition;LINE-dependent_Retroposon;SINE;tRNA_Promoter;Deu-core;Unknown_LINE-dependent				127	SINE	tRNA-Deu	SINE/SINE2	R/S (SINE)/T (tRNA)
Interspersed_Repeat;Transposable_Element;Class_I_Retrotransposition;LINE-dependent_Retroposon;SINE;tRNA_Promoter;MIR-core	SINE with a conserved central core region originally described for MIR.
Interspersed_Repeat;Transposable_Element;Class_I_Retrotransposition;LINE-dependent_Retroposon;SINE;tRNA_Promoter;MIR-core;L2-end	SINE with a 3' end derived from a L2-type LINE.			2711	SINE	MIR	SINE/SINE2	R/S (SINE)
Interspersed_Repeat;Transposable_Element;Class_I_Retrotransposition;LINE-dependent_Retroposon;SINE;tRNA_Promoter;MIR-core;Mermaid					SINE	tRNA-Mermaid	SINE/SINE2	R/S (SINE)/T (tRNA)
Interspersed_Repeat;Transposable_Element;Class_I_Retrotransposition;LINE-dependent_Retroposon;SINE;tRNA_Promoter;MIR-core;RTE-end	SINE with a 3' end derived from an RTE-type LINE.			73	SINE	tRNA-Core-RTE	SINE/SINE2	R/S (SINE)/T (tRNA)
Interspersed_Repeat;Transposable_Element;Class_I_Retrotransposition;LINE-dependent_Retroposon;SINE;tRNA_Promoter;MIR-core;Unknown_LINE-dependent				185	SINE	tRNA-Core	SINE/SINE2	R/S (SINE)/T (tRNA)
Interspersed_Repeat;Transposable_Element;Class_I_Retrotransposition;LINE-dependent_Retroposon;SINE;tRNA_Promoter;Meta-core	Animal-wide conserved SINE central region.		https://www.ncbi.nlm.nih.gov/pubmed/?term=26872770
Interspersed_Repeat;Transposable_Element;Class_I_Retrotransposition;LINE-dependent_Retroposon;SINE;tRNA_Promoter;Meta-core;Unknown_LINE-dependent				64	SINE	tRNA-Meta	SINE/SINE2	R/S (SINE)/T (tRNA)
Interspersed_Repeat;Transposable_Element;Class_I_Retrotransposition;LINE-dependent_Retroposon;SINE;tRNA_Promoter;No-core	SINEs lacking a central region.
Interspersed_Repeat;Transposable_Element;Class_I_Retrotransposition;LINE-dependent_Retroposon;SINE;tRNA_Promoter;No-core;L1-dependent	A retroposon mobilized by an L1-type LINE.			196	SINE	ID	SINE	R/S (SINE)
Interspersed_Repeat;Transposable_Element;Class_I_Retrotransposition;LINE-dependent_Retroposon;SINE;tRNA_Promoter;No-core;L1-dependent;B2	A rodent specific SINE family.			107	SINE	B2	SINE/SINE1	R/S (SINE)/L (7SL)
Interspersed_Repeat;Transposable_Element;Class_I_Retrotransposition;LINE-dependent_Retroposon;SINE;tRNA_Promoter;No_or_Unknown_Core	SINEs lacking a central region or with central region yet unrelated to that of other SINEs.
Interspersed_Repeat;Transposable_Element;Class_I_Retrotransposition;LINE-dependent_Retroposon;SINE;tRNA_Promoter;No_or_Unknown_Core;BovB-end	SINE with a 3' end derived from a BovB-type LINE.			16	SINE	RTE-BovB	SINE	R/S (SINE)
Interspersed_Repeat;Transposable_Element;Class_I_Retrotransposition;LINE-dependent_Retroposon;SINE;tRNA_Promoter;No_or_Unknown_Core;CR1-end	SINE with a 3' end derived from a CR1-type LINE.			4	SINE	tRNA-CR1	SINE/SINE2	R/S (SINE)/T (tRNA)
Interspersed_Repeat;Transposable_Element;Class_I_Retrotransposition;LINE-dependent_Retroposon;SINE;tRNA_Promoter;No_or_Unknown_Core;I-end	SINE with a 3' end derived from a I-type LINE.				SINE	tRNA-I	SINE/SINE2	R/S (SINE)/T (tRNA)
Interspersed_Repeat;Transposable_Element;Class_I_Retrotransposition;LINE-dependent_Retroposon;SINE;tRNA_Promoter;No_or_Unknown_Core;Jockey-end				4	SINE	tRNA-Jockey	SINE/SINE2	R/S (SINE)/T (tRNA)
Interspersed_Repeat;Transposable_Element;Class_I_Retrotransposition;LINE-dependent_Retroposon;SINE;tRNA_Promoter;No_or_Unknown_Core;L1-dependent	A retroposon mobilized by an L1-type LINE.			121	SINE	tRNA-L1	SINE/SINE2	R/S (SINE)/T (tRNA)
Interspersed_Repeat;Transposable_Element;Class_I_Retrotransposition;LINE-dependent_Retroposon;SINE;tRNA_Promoter;No_or_Unknown_Core;L2-end	SINE with a 3' end derived from a L2-type LINE.			167	SINE	tRNA-L2	SINE/SINE2	R/S (SINE)/T (tRNA)
Interspersed_Repeat;Transposable_Element;Class_I_Retrotransposition;LINE-dependent_Retroposon;SINE;tRNA_Promoter;No_or_Unknown_Core;R1-end	SINE with a 3' end derived from an R1-type LINE.				SINE	R1	SINE	R/S (SINE)
Interspersed_Repeat;Transposable_Element;Class_I_Retrotransposition;LINE-dependent_Retroposon;SINE;tRNA_Promoter;No_or_Unknown_Core;R2-end	SINE with a 3' end derived from an R2-type LINE.				SINE	tRNA-R2	SINE/SINE2	R/S (SINE)/T (tRNA)
Interspersed_Repeat;Transposable_Element;Class_I_Retrotransposition;LINE-dependent_Retroposon;SINE;tRNA_Promoter;No_or_Unknown_Core;RTE-end	SINE with a 3' end derived from an RTE-type LINE.			115	SINE	tRNA-RTE	SINE/SINE2	R/S (SINE)/T (tRNA)
Interspersed_Repeat;Transposable_Element;Class_I_Retrotransposition;LINE-dependent_Retroposon;SINE;tRNA_Promoter;No_or_Unknown_Core;Rex-end	SINE with a 3' end derived from an Rex-type LINE.				SINE	tRNA-Rex	SINE/SINE2	R/S (SINE)/T (tRNA)
Interspersed_Repeat;Transposable_Element;Class_I_Retrotransposition;LINE-dependent_Retroposon;SINE;tRNA_Promoter;No_or_Unknown_Core;Tad1_End	SINE with a 3' end derived from a Tad1-type LINE.				SINE	tRNA-Tad1	SINE/SINE2	R/S (SINE)/T (tRNA)
Interspersed_Repeat;Transposable_Element;Class_I_Retrotransposition;LINE-dependent_Retroposon;SINE;tRNA_Promoter;No_or_Unknown_Core;Unknown_LINE-dependent				1237	SINE	tRNA	SINE/SINE2	R/S (SINE)/T (tRNA)
Interspersed_Repeat;Transposable_Element;Class_I_Retrotransposition;LINE-dependent_Retroposon;SINE;tRNA_Promoter;Sauria-core	Conserved central region so far limited to squamate SINEs.
Interspersed_Repeat;Transposable_Element;Class_I_Retrotransposition;LINE-dependent_Retroposon;SINE;tRNA_Promoter;Sauria-core;L2-end	SINE with a 3' end derived from a L2-type LINE.			64	SINE	tRNA-Sauria-L2	SINE/SINE2	R/S (SINE)/T (tRNA)
Interspersed_Repeat;Transposable_Element;Class_I_Retrotransposition;LINE-dependent_Retroposon;SINE;tRNA_Promoter;Sauria-core;RTE-end	SINE with a 3' end derived from an RTE-type LINE.			113	SINE	tRNA-Sauria-RTE	SINE/SINE2	R/S (SINE)/T (tRNA)
Interspersed_Repeat;Transposable_Element;Class_I_Retrotransposition;LINE-dependent_Retroposon;SINE;tRNA_Promoter;Sauria-core;Unknown_LINE-dependent				38	SINE	tRNA-Sauria	SINE/SINE2	R/S (SINE)/T (tRNA)
Interspersed_Repeat;Transposable_Element;Class_I_Retrotransposition;LINE-dependent_Retroposon;SINE;tRNA_Promoter;V-core
Interspersed_Repeat;Transposable_Element;Class_I_Retrotransposition;LINE-dependent_Retroposon;SINE;tRNA_Promoter;V-core;CR1-end	SINE with a 3' end derived from a CR1-type LINE.			12	SINE	tRNA-V-CR1	SINE/SINE2	R/S (SINE)/T (tRNA)
Interspersed_Repeat;Transposable_Element;Class_I_Retrotransposition;LINE-dependent_Retroposon;SINE;tRNA_Promoter;V-core;L2-end				8	SINE	tRNA-V-L2	SINE/SINE2	R/S (SINE)/T (tRNA)
Interspersed_Repeat;Transposable_Element;Class_I_Retrotransposition;LINE-dependent_Retroposon;SINE;tRNA_Promoter;V-core;RTE-end		RTE-end		61	SINE	tRNA-V-RTE	SINE/SINE2	R/S (SINE)/T (tRNA)
Interspersed_Repeat;Transposable_Element;Class_I_Retrotransposition;LINE-dependent_Retroposon;SINE;tRNA_Promoter;V-core;Unknown_LINE-dependent				2	SINE	tRNA-V	SINE/SINE2	R/S (SINE)/T (tRNA)
Interspersed_Repeat;Transposable_Element;Class_I_Retrotransposition;LINE-dependent_Retroposon;SINE;tRNA_Promoter;V_and_MIR-core
Interspersed_Repeat;Transposable_Element;Class_I_Retrotransposition;LINE-dependent_Retroposon;SINE;tRNA_Promoter;V_and_MIR-core;L2-end	SINE with a 3' end derived from a L2-type LINE.			12	SINE	tRNA-V-Core-L2	SINE/SINE2	R/S (SINE)/T (tRNA)
Interspersed_Repeat;Transposable_Element;Class_I_Retrotransposition;LINE-dependent_Retroposon;SINE;tRNA_and_5S_RNA	SINEs retaining fragment of both a tRNA and 5S RNA; promoter can come from either.
Interspersed_Repeat;Transposable_Element;Class_I_Retrotransposition;LINE-dependent_Retroposon;SINE;tRNA_and_5S_RNA;No_or_Unknown_Core	SINEs lacking a central region or with central region yet unrelated to that of other SINEs.
Interspersed_Repeat;Transposable_Element;Class_I_Retrotransposition;LINE-dependent_Retroposon;SINE;tRNA_and_5S_RNA;No_or_Unknown_Core;Unknown_LINE-dependent					SINE	tRNA-5S
Interspersed_Repeat;Transposable_Element;Class_I_Retrotransposition;LINE-dependent_Retroposon;SINE;tRNA_and_7SL_RNA	SINEs retaining fragment of both a tRNA and 7SL RNA; promoter can come from either.
Interspersed_Repeat;Transposable_Element;Class_I_Retrotransposition;LINE-dependent_Retroposon;SINE;tRNA_and_7SL_RNA;No-core	SINEs lacking a central region.
Interspersed_Repeat;Transposable_Element;Class_I_Retrotransposition;LINE-dependent_Retroposon;SINE;tRNA_and_7SL_RNA;No-core;L1-dependent	A retroposon mobilized by an L1-type LINE.			28	SINE	B4	SINE/SINE1	R/S (SINE)/L (7SL)?
Interspersed_Repeat;Transposable_Element;Class_I_Retrotransposition;LINE-dependent_Retroposon;SINE;tRNA_and_7SL_RNA;No_or_Unknown_Core	SINEs lacking a central region or with central region yet unrelated to that of other SINEs.
Interspersed_Repeat;Transposable_Element;Class_I_Retrotransposition;LINE-dependent_Retroposon;SINE;tRNA_and_7SL_RNA;No_or_Unknown_Core;Unknown_LINE-dependent					SINE	tRNA-7SL	SINE/SINE2	R/S (SINE)/T (tRNA)
Interspersed_Repeat;Transposable_Element;Class_I_Retrotransposition;Retrotransposon
Interspersed_Repeat;Transposable_Element;Class_I_Retrotransposition;Retrotransposon;Long_Terminal_Repeat_Element				1332	LTR		LTR	R/L (LTR)
Interspersed_Repeat;Transposable_Element;Class_I_Retrotransposition;Retrotransposon;Long_Terminal_Repeat_Element;Bel-Pao	The third large group of LTR elements besides Gypsy/ERV and Copia.			711	LTR	Pao	LTR/BEL	R/L (LTR)/B (Bel-Pao)
Interspersed_Repeat;Transposable_Element;Class_I_Retrotransposition;Retrotransposon;Long_Terminal_Repeat_Element;Gypsy-ERV
Interspersed_Repeat;Transposable_Element;Class_I_Retrotransposition;Retrotransposon;Long_Terminal_Repeat_Element;Gypsy-ERV;Gypsy				11080	LTR	Gypsy	LTR	R/L (LTR)/G (Gypsy)
Interspersed_Repeat;Transposable_Element;Class_I_Retrotransposition;Retrotransposon;Long_Terminal_Repeat_Element;Gypsy-ERV;Pararetroviridae
Interspersed_Repeat;Transposable_Element;Class_I_Retrotransposition;Retrotransposon;Long_Terminal_Repeat_Element;Gypsy-ERV;Pararetroviridae;Caulimoviridae	Plant and insect DNA reverse-transcribing viruses lacking a provirus state in their cycle.			46	LTR	Caulimovirus	LTR	R/L (LTR)/R (Retrovirus) ??
Interspersed_Repeat;Transposable_Element;Class_I_Retrotransposition;Retrotransposon;Long_Terminal_Repeat_Element;Gypsy-ERV;Retroviridae				10	LTR	Cassandra	LTR	R/L (LTR)
Interspersed_Repeat;Transposable_Element;Class_I_Retrotransposition;Retrotransposon;Long_Terminal_Repeat_Element;Gypsy-ERV;Retroviridae;Orthoretrovirinae				313	LTR	ERV	LTR	R/L (LTR)/E (ERV)
Interspersed_Repeat;Transposable_Element;Class_I_Retrotransposition;Retrotransposon;Long_Terminal_Repeat_Element;Gypsy-ERV;Retroviridae;Orthoretrovirinae;ERV1	Exogenous representatives are called Gamma- and Epsilonretroviruses.			8118	LTR	ERV1	LTR/ERV1	R/L (LTR)/E (ERV)
Interspersed_Repeat;Transposable_Element;Class_I_Retrotransposition;Retrotransposon;Long_Terminal_Repeat_Element;Gypsy-ERV;Retroviridae;Orthoretrovirinae;ERV2-group	Most endogenous retroviruses not incldued in class I.
Interspersed_Repeat;Transposable_Element;Class_I_Retrotransposition;Retrotransposon;Long_Terminal_Repeat_Element;Gypsy-ERV;Retroviridae;Orthoretrovirinae;ERV2-group;ERV2	Exogenous representatives are called Alpha-, Beta- and Delta-viruses.			3353	LTR	ERVK	LTR/ERV2	R/L (LTR)/E (ERV)
Interspersed_Repeat;Transposable_Element;Class_I_Retrotransposition;Retrotransposon;Long_Terminal_Repeat_Element;Gypsy-ERV;Retroviridae;Orthoretrovirinae;ERV2-group;ERV3	Class 3 endogenous retroviruses with HERVL as type specimen.			6426	LTR	ERVL
Interspersed_Repeat;Transposable_Element;Class_I_Retrotransposition;Retrotransposon;Long_Terminal_Repeat_Element;Gypsy-ERV;Retroviridae;Orthoretrovirinae;ERV2-group;ERV3;MaLR	Mammalian-specific non-autonomous LTR elements dependent on class 3 (ERVL) ERVs .			1932	LTR	ERVL-MaLR	LTR/ERV3	R/L (LTR)/E (ERV)
Interspersed_Repeat;Transposable_Element;Class_I_Retrotransposition;Retrotransposon;Long_Terminal_Repeat_Element;Gypsy-ERV;Retroviridae;Orthoretrovirinae;ERV2-group;ERV4	A so far non-avian reptile specific class of ERVs.		https://www.ncbi.nlm.nih.gov/pubmed/?term=25499090	348	LTR	ERV4	LTR/ERV4	R/L (LTR)/E (ERV)
Interspersed_Repeat;Transposable_Element;Class_I_Retrotransposition;Retrotransposon;Long_Terminal_Repeat_Element;Gypsy-ERV;Retroviridae;Orthoretrovirinae;ERV2-group;Lenti					LTR	ERV-Lenti	LTR/Lentivirus	R/L (LTR)/E (ERV)
Interspersed_Repeat;Transposable_Element;Class_I_Retrotransposition;Retrotransposon;Long_Terminal_Repeat_Element;Gypsy-ERV;Retroviridae;Spumaretrovirinae				21	LTR	ERV-Foamy	LTR	R/L (LTR)/E (ERV)
Interspersed_Repeat;Transposable_Element;Class_I_Retrotransposition;Retrotransposon;Long_Terminal_Repeat_Element;TRIM	A placeholder for not-yet-classified non-autonomous LTR elements with short internal sequences.				LTR	TRIM	LTR	R/L (LTR)
Interspersed_Repeat;Transposable_Element;Class_I_Retrotransposition;Retrotransposon;Long_Terminal_Repeat_Element;Ty1-Copia				1296	LTR	Copia	LTR/Copia	R/L (LTR)/C (Copia)
Interspersed_Repeat;Transposable_Element;Class_I_Retrotransposition;Retrotransposon;Penelope-like_Elements				3585	LINE	Penelope	non-LTR/Penelope	R/P (PLE)/P (Penelope)	TP-retrotransposons
Interspersed_Repeat;Transposable_Element;Class_I_Retrotransposition;Retrotransposon;Tyrosine_Recombinase_Elements
Interspersed_Repeat;Transposable_Element;Class_I_Retrotransposition;Retrotransposon;Tyrosine_Recombinase_Elements;DIRS				2490	LTR	DIRS	LTR/DIRS	R/Y (DIRS)/D (DIRS)	Y-retrotransposons
Interspersed_Repeat;Transposable_Element;Class_I_Retrotransposition;Retrotransposon;Tyrosine_Recombinase_Elements;DIRS;Q		DIRS-Q subclass			LTR	DIRS-Q	LTR/DIRS	R/Y (DIRS)/D (DIRS)	Y-retrotransposons
Interspersed_Repeat;Transposable_Element;Class_I_Retrotransposition;Retrotransposon;Tyrosine_Recombinase_Elements;Ngaro				1486	LTR	Ngaro	non-LTR	R/Y (DIRS)/N (Ngaro)	Y-retrotransposons
Interspersed_Repeat;Transposable_Element;Class_I_Retrotransposition;Retrotransposon;Tyrosine_Recombinase_Elements;Viper-group
Interspersed_Repeat;Transposable_Element;Class_I_Retrotransposition;Retrotransposon;Tyrosine_Recombinase_Elements;Viper-group;TATE					Unknown	TATE
Interspersed_Repeat;Transposable_Element;Class_I_Retrotransposition;Retrotransposon;Tyrosine_Recombinase_Elements;Viper-group;Viper				2	LTR	Viper	LTR/DIRS	R/Y (DIRS)/V (Viper)	Y-retrotransposons
Interspersed_Repeat;Unknown	A placeholder for unknown classes of interspersed repeats.			56856	Unknown
Interspersed_Repeat;Unknown;Centromeric	Primarily or only found in centromeric regions.				Unknown	centromeric
Low_Complexity	Stretches of sequence with unusually simple composition. I.e. AT rich sequence.				Low_complexity
Other	A placeholder for unknown classes of repetitive sequence.				Other
Segmental_Duplication	Long segments of DNA with near-identical sequence.				Segmental
Tandem_Repeat	Repeated stretches of one or more nucleotides directly adjacent to each other.		https://en.wikipedia.org/wiki/Tandem_repeat
Tandem_Repeat;Satellite	Medium to long pattern tandem repeats found in long runs.		https://en.wikipedia.org/wiki/Satellite_DNA	1148	Satellite
Tandem_Repeat;Satellite;Acromeric	Satellites occurring specifically in the short arm of acromeric chromosomes.			1	Satellite	acromeric
Tandem_Repeat;Satellite;Centromeric	Primarily or only found in centromeric regions.			29	Satellite	centromeric
Tandem_Repeat;Satellite;Macro				9	Satellite	macro
Tandem_Repeat;Satellite;Subtelomeric				2	Satellite	subtelomeric
Tandem_Repeat;Satellite;W-chromosomal				10	Satellite	W-chromosome
Tandem_Repeat;Satellite;Y-chromosomal				5	Satellite	Y-chromosome
Tandem_Repeat;Simple	Short pattern tandem repeats found in short runs.			393	Simple_repeat
